# Supplementary material for: Fine-Scaled Selection of Resting and Hunting Habitat by Leopard Cats (Prionailurus bengalensis) in a Rural Human-Dominated Landscape in Taiwan
Source: Animals (Basel). 2023 Jan 8;13(2):234. doi: 10.3390/ani13020234 (PMC9854813; doi:10.3390/ani13020234)
Supplement: Supplementary file 1 [file animals-13-00234-s001.zip]

Archive with 1 entries (1 files):
- animals-2144803-supplementary.pdf
